# Supplementary material for: Validation of Plasma p-tau217 as a Biomarker of Prodromal Alzheimer’s Disease
Source: Rev Neurol. 2026 Jul 21;81(7):50619. doi: 10.31083/RN50619 (PMC13421103; doi:10.31083/RN50619)
Supplement: Supplementary file 1 [file 1576-6578-81-7-50619-s1.zip]

Archive with 2 entries (2 files):
- STROBE_checklist_cohort.docx
- Supplementary Table 1.xlsx
