# Supplementary material for: Validation of Plasma p-tau217 as a Biomarker of Prodromal Alzheimer’s Disease
Source: Rev Neurol. 2026 Jul 21;81(7):50619. doi: 10.31083/RN50619 (PMC13421103; doi:10.31083/RN50619)
Supplement: Supplementary file 1 [file 1576-6578-81-7-50619-s1.zip › Supplementary Table 1.xlsx]

## Sheet: sips_plasma_liquido
AGE	GENDER	FGLOME	MYOCARDIAL INFARCTION	MACROSCOPIC CEREBRAL LESION	ANTIHTA	DIABETES	HYPERLIPIDEMIA	PTAU217	CSFAB	CSFPTAU	ALZHEIMER	APOE	MMSE	FVC	BARTHEL	LAWTON	NPI
85	2	1	2	2	1	2	1	0.219	509	46	2	3	22	14	100	4	10
83	2	3	2	1	1	2	2	2.211	792	99	1	3	22	8	100	6	4
78	2	2	2	2	2	2	2	0.28	516	111	1	4	24	11	100	8	4
74	2	2	2	2	1	2	2	0.601	621	99	1	3	24	12	100	6	2
58	2	1	2	2	1	2	2	0.103	1625	35	2	3	25	21	100	8	4
72	2	2	2	2	2	2	1	0.449	739	90	1	3	24	17	100	5	4
73	1	2	2	2	2	2	2	0.213	675	62	1	4	27	9	100	8	6
77	2	3	2	2	2	2	1	0.312	570	63	1	3	26	11	90	6	4
63	2	1	2	2	2	2	2	0.084	678	16	2	3	25	14	100	7	20
77	2	2	2	2	2	1	1	0.318	563	71	1	4	24	7	100	5	8
76	2	2	2	2	1	2	1	0.255	940	151	1	3	25	10	100	4	10
71	2	2	2	2	1	2	2	0.419	333	111	1	4	20	6	70	2	14
72	2	2	2	2	1	2	2	1.298	517	134	1	4	26	12	100	8	6
75	1	2	1	2	1	1	1	0.164	906	76	1	3	29	12	100	6	6
80	2	3	2	2	1	2	2	0.25	653	89	1	4	20	13	90	2	8
76	2	1	2	2	1	2	2	0.21	756	63	1	3	26	15	90	4	8
69	2	4	2	2	1	1	2	0.152	314	79	1	4	26	7	100	7	2
76	1	2	2	2	1	2	1	0.12	1227	134	1	3	30	20	100	7	2
68	1	2	2	2	2	2	2	0.547	633	250	1	4	23	9	100	5	4
50	1	1	2	2	1	2	2	0.315	311	74	1	4	24	19	100	5	4
76	2	2	1	2	1	2	1	0.117	1553	44	2	3	25	14	100	6	4
77	1	3	2	2	1	2	1	0.248	529	46	2	3	29	25	100	4	2
80	2	1	2	2	1	1	2	0.714	608	132	1	3	26	9	100	8	6
63	1	2	2	2	1	1	2	0.078	1462	36	2	3	24	7	90	1	6
73	2	1	2	2	1	2	1	0.118	1081	22	2	3	25	11	100	8	2
77	2	2	2	2	1	2	1	0.423	601	162	1	3	28	13	100	8	6
79	2	2	2	2	1	2	2	0.419	661	102	1	4	25	15	95	6	4
76	2	1	2	2	2	2	1	0.106	1100	44	2	3	28	13	100	8	6
68	1	1	2	2	2	2	1	0.3	394	132	1	4	27	17	100	8	2
75	2	2	2	2	2	1	1	0.12	1135	61	1	3	27	12	100	7	2
77	2	3	2	2	2	2	1	1.133	623	93	1	4	28	15	100	8	8
78	2	2	2	2	1	1	2	0.291	609	92	1	3	26	11	100	5	4
67	1	1	2	2	1	2	1	0.069	1031	43	2	4	26	12	95	2	2
79	2	2	2	2	1	2	1	0.246	776	149	1	3	23	20	100	7	4
76	1	2	2	2	1	2	1	0.166	985	44	2	3	26	13	100	4	8
74	2	2	2	2	1	2	1	0.447	287	110	1	4	20	8	100	2	8
68	2	2	2	1	2	2	1	0.065	2043	60	2	2	30	25	100	8	4
58	1	1	2	2	1	2	2	0.129	1108	39	2	3	22	17	65	2	20
75	1	2	2	2	1	2	2	0.81	540	100	1	4	23	12	95	8	4
56	1	1	2	2	1	2	2	0.094	342	15	2	3	25	7	85	1	14
60	2	1	2	2	1	2	1	0.078	1068	24	2	3	29	14	100	8	4
73	1	1	2	2	2	1	1	0.123	847	53	2	3	25	8	60	1	8
76	1	2	2	1	2	2	1	0.243	1107	273	1	4	22	16	100	3	6
68	2	1	2	1	2	2	1	0.609	746	93	1	3	24	8	100	6	6
85	1	2	2	2	2	2	1	0.521	754	134	1	3	23	12	100	5	4
84	1	2	2	2	2	2	2	1.172	1093	37	2	3	25	10	100	5	2
82	1	4	2	2	1	2	2	1.012	597	263	1	3	28	11	100	6	2
76	1	2	2	2	1	1	2	0.128	1795	53	2	3	27	11	95	5	2
76	2	3	1	1	1	2	1	0.629	767	125	1	4	24	11	100	4	8
70	1	2	2	2	1	1	2	0.189	1278	55	2	3	27	8	100	8	8
72	1	2	2	2	2	2	1	0.077	679	20	2	3	29	12	100	5	8
74	1	2	1	2	2	2	1	0.218	473	51	2	4	25	12	100	8	10
65	2	1	2	2	2	2	1	0.568	729	172	1	4	28	16	100	8	2
65	1	2	2	2	2	2	2	0.142	939	35	2	3	28	12	100	7	8
76	1	3	2	2	2	2	1	0.154	2490	86	2	3	28	15	100	8	2
74	2	1	2	2	2	1	2	0.463	1358	130	1	3	22	7	100	3	4
76	2	2	2	2	2	2	1	0.362	867	102	1	4	25	10	100	7	4
75	1	2	2	1	1	1	2	0.075	1344	38	2	2	27	7	95	1	8
82	1	2	2	2	2	2	1	0.241	550	23	2	3	28	10	100	8	8
79	1	2	2	2	1	2	2	0.156	648	80	1	4	29	17	90	7	2
76	2	2	2	2	1	2	1	0.506	927	255	1	3	21	6	100	5	3
79	1	2	2	2	2	1	2	0.631	643	89	1	4	22	4	95	2	6
83	2	2	2	2	2	2	1	0.142	1601	70	2	3	30	13	95	2	4
74	1	2	2	2	2	2	2	1.582	1169	27	2	3	29	16	100	5	2
79	2	3	2	2	1	2	2	0.934	671	280	1	4	24	12	95	5	4
78	2	2	2	2	2	2	1	0.537	832	169	1	3	25	13	100	8	4
67	2	1	2	2	2	2	1	1.143	707	106	1	4	24	14	100	6	6
74	2	2	2	1	1	2	1	0.697	675	77	1	3	23	12	100	8	6
75	2	2	2	2	1	2	2	0.423	497	76	1	4	24	11	90	8	2
72	2	2	2	2	1	1	1	0.196	566	65	1	4	27	14	100	8	2
74	2	2	2	1	1	2	2	0.549	704	125	1	4	24	12	100	7	4
74	2	1	2	2	2	2	2	0.094	896	24	2	3	28	15	100	8	6
73	2	3	2	2	2	2	1	0.367	763	26	2	3	27	13	100	5	6
77	2	2	2	2	2	2	1	0.27	946	126	1	3	28	9	95	8	8
74	2	3	2	1	1	2	2	0.315	526	76	1	4	28	15	100	6	10
68	1	1	2	2	1	1	1	0.067	1068	26	2	3	28	15	100	6	4
76	2	2	2	2	1	2	2	1.392	559	119	1	3	24	14	95	5	4
68	1	2	2	2	1	2	1	0.095	1079	61	1	3	23	17	100	5	4
72	1	3	2	2	2	2	2	0.961	790	131	1	3	29	14	95	8	2
70	1	1	2	2	2	1	2	0.1	423	15	2	3	22	4	90	1	14
58	2	1	2	2	2	2	1	1.086	451	100	1	3	28	13	100	8	2
73	1	2	2	2	1	2	1	0.309	443	99	1	4	24	12	100	5	4
76	1	2	2	2	2	2	1	0.209	438	41	2	3	28	12	100	5	6
68	1	2	2	2	1	2	1	0.139	1337	47	2	4	27	25	90	4	12
76	1	2	2	2	2	2	2	0.094	846	31	2	3	29	14	100	8	8
40	2	1	2	2	2	2	2	0.287	512	56	1	4	30	20	100	8	2
67	2	1	2	2	2	2	2	0.155	911	162	1	3	30	20	100	8	4
77	2	1	2	2	2	2	1	0.27	936	108	1	4	24	8	95	3	10
66	2	1	2	1	1	2	1	0.66	985	307	1	4	21	10	100	7	2
71	1	2	1	2	2	2	2	0.117	749	29	2	3	28	14	65	1	6
82	1	2	1	2	1	2	1	1.515	265	44	2	4	24	14	95	4	2
72	1	2	2	2	1	2	1	0.428	1182	39	2	3	24	15	100	5	14
75	1	4	2	2	1	1	1	0.223	984	33	2	3	28	12	100	5	4
72	2	1	2	2	1	1	1	1.223	541	95	1	4	24	15	100	5	4
75	2	3	2	2	1	1	1	0.17	1039	31	2	2	27	6	100	8	6
74	2	2	2	2	2	2	2	0.622	650	149	1	3	27	5	95	8	4
72	1	2	2	2	1	2	2	0.608	798	142	1	4	26	18	100	7	2
68	1	2	2	2	1	2	1	0.194	1156	37	2	3	25	23	100	4	2
78	1	3	2	2	1	1	2	0.698	789	122	1	4	25	14	100	4	2
73	2	3	2	2	1	2	1	0.48	542	76	1	3	25	17	100	8	2
64	2	1	2	2	2	2	2	0.144	683	102	1	4	26	16	100	7	2
76	2	3	2	2	2	2	2	0.342	439	70	1	4	22	13	100	6	8
50	1	1	2	2	2	2	2	0.117	1378	48	2	3	27	10	100	6	8
60	2	1	2	2	2	2	2	0.089	1014	21	2	3	28	26	100	8	6
76	2	3	2	2	1	2	2	0.812	915	308	1	4	21	12	100	5	4
64	2	2	2	2	2	2	2	0.514	1041	169	1	3	29	9	95	5	4
74	1	2	2	2	2	2	2	0.324	572	82	1	4	30	19	100	5	2
65	2	1	2	2	2	2	2	0.071	1281	25	2	3	30	19	100	8	10
											1= YES
											2=NON
